# Supplementary material for: Elevating Ascorbate in Arabidopsis Stimulates the Production of Abscisic Acid, Phaseic Acid, and to a Lesser Extent Auxin (IAA) and Jasmonates, Resulting in Increased Expression of DHAR1 and Multiple Transcription Factors Associated with Abiotic Stress Tolerance
Source: Int J Mol Sci. 2021 Jun 23;22(13):6743. doi: 10.3390/ijms22136743 (PMC8269344; doi:10.3390/ijms22136743)
Supplement: Supplementary file 1 [file ijms-22-06743-s001.zip]

Archive with 4 entries (4 files):
- Supplementary figure 1.pdf
- Supplementary table S1.xlsx
- Supplementary Table S2.xlsx
- Supplementary table S3.xlsx
