# Supplementary material for: Elevating Ascorbate in Arabidopsis Stimulates the Production of Abscisic Acid, Phaseic Acid, and to a Lesser Extent Auxin (IAA) and Jasmonates, Resulting in Increased Expression of DHAR1 and Multiple Transcription Factors Associated with Abiotic Stress Tolerance
Source: Int J Mol Sci. 2021 Jun 23;22(13):6743. doi: 10.3390/ijms22136743 (PMC8269344; doi:10.3390/ijms22136743)
Supplement: Supplementary file 1 [file ijms-22-06743-s001.zip › Supplementary table S1.xlsx]

## Sheet: Sheet1
Supplemental data 1: primer sequences
Short code	Encoded enzyme/function	Target gene	Primer orientation	Primer sequence	Target pathway	Amplicon size (bp)	AtRTPrimer ID or design program used	S Bulley primer stock number
PMI1	mannose-6-phosphate isomerase	At3g02570.1	Forward	ccacgcatacttattcggtgagtgc	Ascorbate biosynthesis	162	At3g02570.1f293r479	1142
			Reverse	ggtcgaatccttgttcccttcagga				1143
PMI2	mannose-6-phosphate isomerase	At1g67070	Forward	cgggtcatggtgtgtctgataaatg	Ascorbate biosynthesis	164	At1g67070.1f325r246	1144
			Reverse	tggatgtgcttgaatcgacaatgct				1145
PGM	phosphoglucomutase	At1g70820.1	Forward	cgaccgcagcaagttgattttatg	Starch biosynthesis	141	At1g70820.1f329r200	1146
			Reverse	tcctgacccattacccgcattc				1147
PGlcNM	phosphoglucosamine mutase	At5g17530.1	Forward	gcccagctgatggggctattatga	Carbohydrate metabolism	130	At5g17530.1f260r205	280
			Reverse	tctgcagctcgctccaaaatgttc				281
PGM	phosphoglucomutase	At1g70820.1	Forward	cgcaagaacgagtatggggctaact	Starch biosynthesis	119	At1g70820.1f418r508	282
			Reverse	tgccgtctttgttcagctctactcc				283
G1PAT1	Glucose-1-phosphate adenylyltransferase	At4g30570.1	Forward	gtgcacgaaagtgcggttatagga	starch and sucrose metabolism	118	At4g30570.1f147r27	284
			Reverse	caccgcgcattacagtacaacca				285
G1PAT2	Glucose-1-phosphate adenylyltransferase/GDP-mannose pyrophosphorylase	At3g55590.1	Forward	ggcactcgcttgagaccattgac	starch and sucrose metabolism	144	At3g55590.1f354r96	1067
			Reverse	atggccaagacgacttcatccac				1068
VTC1	GDP-mannose pyrophosphorylase	At2g39770.1	Forward	tcccaaagccccttgttgattttg	Ascorbate biosynthesis	122	At2g39770.1f137r392	1065
			Reverse	cagcatcacctctggctgataattg				1066
GME	GDP-D-mannose 3',5'-epimerase	At5g28840.1	Forward	gggcttcagacccgttcttttacc	Ascorbate biosynthesis	129	At5g28840.1f126r195	288
			Reverse	agccatctcattcatgctcaccatc				289
VTC2	GDP-L-galactose phosphorylase	At4g26850.1	Forward	tcggagagtgggaggataggttcc	Ascorbate biosynthesis	117	At4g26850.1f99r60	290
			Reverse	gacgaccctcgttaagctgagca				291
VTC5	GDP-L-galactose phosphorylase	At5g55120.1	Forward	ctccggtgacgttcctcgaatc	Ascorbate biosynthesis	130	At5g55120.1f103r240	292
			Reverse	tgcgcaatgaaaccgtacttcc				293
VTC4	L-galactose-1-phosphate phosphatase	At3g02870.1	Forward	cgtgtgtgtttccattggacttacg	Ascorbate biosynthesis	124	At3g02870.1f229r105	294
			Reverse	tcgctttccattcaagaatgctcct				295
IMPL2	myo-inositol monophosphatase	At4g39120.1	Forward	ccataaccgattggactggtaaacg	Histidine and phytate biosynthesis/Ascorbate?	114	At4g39120.1f268r67	296
			Reverse	ccaaagcctgctgatgaatgtctg				297
GDH	L-galactose dehydrogenase	At4g33670.1	Forward	atgggcctccttacagaacaaggtc	Ascorbate biosynthesis	106	At4g33670.1f303r290	298
			Reverse	tcttgccctttgatttgcagtgagc				299
AtGLDH	L-Galactono-1,4-lactone dehydrogenase	At3g47930.1	Forward	tttgcctccattagagagcagcag	Ascorbate biosynthesis	124	At3g47930.1f485r81	300
			Reverse	ccttcgcaggagtaaccagcttca				301
PP2AA3	65 kDa regulatory subunit of protein phosphatase 2A	At1g13320.1	Forward	cgtggccaaaatgatgcaatctc	Reference gene 1	130	At1g13320.1f14r489	302
			Reverse	agcttgatttgcgaaataccgaaca				303
PP2A-1	one of the isoforms of the catalytic subunit of protein phosphatase 2A	At1g59830.1	Forward	ggtgaagcagacgtgaagatccttt	Reference gene 2	112	At1g59830.1f317r176	304
			Reverse	ggccatggatatcgccgcatac				305
DMATMT	dimethylallyl, adenosine tRNA methylthiotransferase	At4g33380.1	Forward	cggattcgaagatcgaaggaaccta	Reference gene 3	141	At4g33380.1f198r199	306
			Reverse	caaacgctggaggatctcatcaac				307
MON1	guanyl-nucleotide exchange factor	At2g28390.1	Forward	caggcctttttgcatgcctatgtc	Reference gene 4	113	At2g28390.1f117r288	308
			Reverse	tcaaggcgtaccctgcaatcttt				309
ATHB1	Homeodomain leucine zipper class I (HD-Zip I) transcriptional activator; SlHZ24 orthologue	AT3G01470	Forward	cgtcgcctcactaccgaacaagt	Transcriptional regulation	115	At3g01470.1f76r357	1069
			Reverse	gccttggctgtagaccaagcttct				1070
ATHB6	homeodomain leucine zipper class I (HD-Zip I) protein that is a target of the protein phosphatase ABI1 and regulates hormone responses in Arabidopsis	AT2G22430	Forward	cgccgtgacaatgaatctctccttc	Transcriptional regulation	174	At2g22430.1f270r128	1071
			Reverse	cgacggtgcctctgtaatcttctcc				1072
ATHB12	homeodomain leucine zipper class I (HD-Zip I) protein. Loss of function mutant has abnormally shaped leaves and stems.	AT3G61890	Forward	gggctcgatggaaaactaagcaac	Transcriptional regulation	204	At3g61890.1f88r92	1073
			Reverse	tgcttagagccagtccttgatcacc				1074
Antisense AtBH1 lncRNA	Natural antisense transcript overlaps with ATHB1(AT3G01470)	At3g01035.1	Forward	AACCTGTCGGGTTGGAAAGA	Regulation?	104	Genious (Primer3)	1094
			Reverse	TGGGGAATCAAATCAATCAACGAG				1095
GalUR	D-galacturonate reductase	At1g59960.1	Forward	tcatggtggtctcgtcgtaccg	Ascorbate biosynthesis	200	At1g59960.1f106r107	1102
			Reverse	cgagcccaagtctctgacactcct				1103
AtERF98	Ethylene response factor subfamily b-3 transcription factor	At3g23230.1	Forward	AAGAAGGCCTTGGGGAAAGTT	Transcriptional regulation	136	Primer-BLAST	1104
			Reverse	ACCCCTAAGGTTAAAGGCTGC				1105
VTC3	Protein kinase family protein / protein phosphatase 2C	At2g40860.1	Forward	attctcgatggccgaagagtagca	Ascorbate regulation	117	At2g40860.1f97r207	1106
			Reverse	agccacaccaggatgattgagattg				1107
CSN5B	Subunit of the COP9 complex involved in protein deneddylation	At1g71230.1	Forward	gtcatctggttcagtctcgctttgg	Ascorbate regulation	206	At1g71230.1f146r129	1110
			Reverse	cgacgagtcagtgggagatttgttg				1111
CSN8	Component of the COP9 signalosome complex	At4g14110.1	Forward	tgcgatactctcatgcttcaggttg	Ascorbate regulation	127	At4g14110.1f151r78	1112
			Reverse	ttttccagaggaaacgtgcgctat				1113
KONJAC1	Affects GMP activity	At1g74910.1	Forward	gttcacccaactgcaaagattggtc	Ascorbate regulation	147	At1g74910.1f416r291	1116
			Reverse	ccacccaacaattgcgttagtcac				1117
KONJAC2	Affects GMP activity	At2g04650.1	Forward	cccgagactttcgtcagtgacttg	Ascorbate regulation	139	At2g04650.1f119r149	1118
			Reverse	caggaacagaccttgtagcggattg				1119
MDAR6	Monodehydroascorbate reductase	At1g63940.1	Forward	ggaagcccaagaaaagtgtggtg	Ascorbate recycling	109	At1g63940.1f220r583	1120
			Reverse	tgccagattcaatccagaaggtagc				1121
MDAR3	Monodehydroascorbate reductase	At3g09940.1	Forward	cgcggcgagagagtttagtaatcag	Ascorbate recycling	135	At3g09940.1f346r13	1122
			Reverse	gcaagggtcggattgacttcgag				1123
MDAR4	Monodehydroascorbate reductase	At3g27820.1	Forward	ccaacgggaatgcggttgttat	Ascorbate recycling	146	At3g27820.1f235r422	1124
			Reverse	caaacttgcaatcttgggcgtaaag				1125
MDAR1	Monodehydroascorbate reductase	At3g52880.1	Forward	aatcaaggggttcaaccaggagaat	Ascorbate recycling	107	At3g52880.1f549r436	1126
			Reverse	gcagccccttcaggaaacaaatac				1127
MDAR2	Monodehydroascorbate reductase	At5g03630.1	Forward	aaatccgctgaacaagccgtaaag	Ascorbate recycling	134	At5g03630.1f268r187	1128
			Reverse	ccaacgttgtcaccgtagaattgc				1129
DHAR1	Dehydroascorbate reductase	At1g19570.1	Forward	tggctctggaaatctgtgtgaaagc	Ascorbate recycling	149	At1g19570.1f111r205	1130
			Reverse	ccactggggtttgtcagagaggtta				1131
DHAR2	Dehydroascorbate reductase	At1g75270.1	Forward	gccaacgtgttcttctgacacttga	Ascorbate recycling	117	At1g75270.1f182r50	1132
			Reverse	ccggaactttcccctctggactaa				1133
DHAR3	Dehydroascorbate reductase	At5g16710.1	Forward	agatctcggcagcagatttgtcc	Ascorbate recycling	191	At5g16710.1f77r134	1134
			Reverse	tggtctccaaccagcaattacatcc				1135
AtAAO1	Ascorbate oxidase	At4g39830	Forward	caggcttcgaataggtagcttgacg	Ascorbate oxidation	179	At4g39830.1f485r99	1136
			Reverse	gtcgagggttttgatctgccttga				1137
AtAAO2	Ascorbate oxidase	At5g21100	Forward	tcgaatcgctagcacaactgctc	Ascorbate oxidation	136	At5g21100.1f268r350	1138
			Reverse	agtttcgccggaataaacgtcaatg				1139
AtAAO3	Ascorbate oxidase	At5g21105	Forward	aatgcgcaattaaccctggagaga	Ascorbate oxidation	127	At5g21105.1f458r666	1140
			Reverse	tccacaatcaacgatccgtatagcc				1141
AMR1	Ascorbic acid Mannose Pathway Regulator 1	At1g65770.1	Forward	tttcaggacccgtcctctaatcctc	Ascorbate regulation	159	At1g65770.1f199r74	1150
			Reverse	acgtccacgtcggatttgataagc				1151
CML10	CML10 interacts with PMM and increases its activity	At2g41090.1	Forward	gcgcaatggctaaggacacttactc	Ascorbate regulation	319	At2g41090.1f175r37	1152
			Reverse	ggcgctgcgatgatatttttgg				1153
STOP1	Zinc finger	At1g34370	Forward	tgctctccaagttccatctcaagc	Transcriptional regulation	169	At1g34370.1f507r479	1156
			Reverse	cgaattcccacagtctgatgaacc				1157
STOP2	Zinc finger	At5g22890	Forward	ccgggacgaaatcaatggaagac	Transcriptional regulation	148	At5g22890.1f3r191	1158
			Reverse	gttgaccccgaggattggttaatg				1159
ANAC019	ANAC019-close match to tomato ja2	At1g52890	Forward	tcgacggaaggacaaagagttgg	Transcriptional regulation	348	At1g52890.1f27r174	1160
			Reverse	gatgcggtttgggttagaaaactgg				1161
ANAC072	ANAC072-tomato ja2 orthologue	At4g27410	Forward	gctcccaaaggcactaaaaccaac	Transcriptional regulation	177	At4g27410.1f220r212	1162
			Reverse	ttcgtgctatgctcttcacgacaa				1163
AtMYB91	MYB transcription factor	At2g37630	Forward	tgggaagaagtgatgtcaggagga	Transcriptional regulation	126	At2g37630.1f220r269	1164
			Reverse	tcagacacaagatgccattctctcg				1165
ATHB54	Homeodomain leucine zipper class I (HD-Zip I) transcriptional activator; SlHZ24 orthologue	AT1G27045.1	Forward	TAACACGCAGTACAGTGAAGAA	Transcriptional regulation	101	Genious (Primer3)	1172
			Reverse	TTGAAGCAGTTAAGGTTGGATC				1173
ATBH52	Homeodomain leucine zipper class I (HD-Zip I) transcriptional activator; SlHZ24 orthologue	AT5G53980.1	Forward	GCTTGCTCTGTTCACAAATCAA	Transcriptional regulation	105	Genious (Primer3)	1174
			Reverse	GCGTAAAGCTCGTCGAATACCA				1175
ATBH7	Homeodomain leucine zipper class I (HD-Zip I) transcriptional activator; SlHZ24 orthologue	AT2G46680.1	Forward	ccaagcagctcgagactgagtacaa	Transcriptional regulation	182	At2g46680.1f257r240	1176
			Reverse	aaccaccgcttgatctccactacac				1177
ATBH16	Homeodomain leucine zipper class I (HD-Zip I) transcriptional activator; SlHZ24 orthologue	AT4G40060.1	Forward	cgccgtgacaatgattcccttc	Transcriptional regulation	235	At4g40060.1f37r16	1178
			Reverse	cgacaacggtggaattcggtaga				1179
ZHD11	zinc finger homeodomain transcriptional factor	AT1G69600.1	Forward	GGTCAGAGATCACAAATGGGTT	Transcriptional regulation	120	Genious (Primer3)	1180
			Reverse	TCTCTACGATCACAATTAGCGC				1181
TCP13	PLASTID TRANSCRIPTION FACTOR 1; TEOSINTE BRANCHED1	AT3G02150.2	Forward	tccatcatcatcgtcagctggtt	Transcriptional regulation	105	At3g02150.1f104r21	1182
			Reverse	ggaccgacgacatccgattatca				1183
ZAT12	zinc finger involved in high light and cold acclimation	AT5G59820.1	Forward	ACGGTGACTACGTTGAAGAAAT	Transcriptional regulation	112	Genious (Primer3)	1184
			Reverse	AAACTGTTCTTCCAAGCTCCAA				1185
ABI5	bZIP involved in ABA signalling	AT2G36270.1	Forward	aagccaccggtttttagacacacag	Transcriptional regulation	127	At2g36270.1f569r504	1186
			Reverse	cacctcctccattatgtctcgcttg				1187
ABF3	ABA-responsive element-binding protein expressed in response to stress and abscisic acid	AT4G34000.1	Forward	gtttgggcgagtgagaaaaacagg	Transcriptional regulation	150	At4g34000.1f160r62	1188
			Reverse	agttgcgcaatttctgcttccag				1189
HAT2	HD-ZIP induced by auxin but not by other phytohormones. Regulates auxin-mediated morphogenesis.	AT5G47370.1	Forward	gactcccatggaaccaaacattcg	Transcriptional regulation	144	At5g47370.1f52r180	1190
			Reverse	tcttcccgctaatggtgcttga				1191
ZAT10	zinc finger involved in salt tolerance	AT1G27730.1	Forward	ATCAACACTAGTAGCGTGTCCA	Transcriptional regulation	121	Genious (Primer3)	1218
			Reverse	CTCCGTTGACCATCGAGAATTC				1219
ABI4	DREB subfamily A-3 of ERF/AP2 transcription factor. ABA signal transduction, ABA-mediated glucose response, and hexokinase-dependent sugar responses.	AT2G40220.1 AT2G40220.1	Forward	AATAACTCATCCACCGCCGTTG	Transcriptional regulation	112	Genious (Primer3)	1220
			Reverse	TTCTTCTTCTCCTCCAAAAGGC				1221
EIN3	Nuclear transcription factor that initiates downstream transcriptional cascades for ethylene responses	AT3G20770	Forward	CTGCTGTTCATTTCTCCAGGTT	Transcriptional regulation	139	Genious (Primer3)	1222
			Reverse	TTCAACAATGGAATCAGGCTCA				1223
UNE12	bHLH transcription factor best match to SlbHLH59	AT4G02590	Forward	CGCTGAGCGGCTACGTAGAGAAA	Transcriptional regulation	165	At4g02590.1f32r273	1224
			Reverse	ccaagtcggctcatgctcaaaacc				1225
ERD1	EARLY RESPONSIVE TO DEHYDRATION 1	At5g51070	Forward	cctcttgaaaccatcacttggaagg	Transcriptional regulation	137	At5g51070.1f921r432	1226
			Reverse	cgcttggctcgttaatcaacactg				1227
NCED3	9-cis-epoxycarotenoid dioxygenase, a key enzyme in the biosynthesis of abscisic acid regulated in response to drought and salinity	At3g14440	Forward	TGTCCTGTCTGAAATCCGCC	ABA biosynthesis	97	Primer-BLAST	1230
			Reverse	CCCTGCTTCGAGGTTGACTT				1231
