# Supplementary material for: Elevating Ascorbate in Arabidopsis Stimulates the Production of Abscisic Acid, Phaseic Acid, and to a Lesser Extent Auxin (IAA) and Jasmonates, Resulting in Increased Expression of DHAR1 and Multiple Transcription Factors Associated with Abiotic Stress Tolerance
Source: Int J Mol Sci. 2021 Jun 23;22(13):6743. doi: 10.3390/ijms22136743 (PMC8269344; doi:10.3390/ijms22136743)
Supplement: Supplementary file 1 [file ijms-22-06743-s001.zip › Supplementary Table S2.xlsx]

## Sheet: Phytohormone data
Paper Table
			Abscisic acid group					Jasmonate group							Auxin group	Salicylic acid group			Key		Bioactivity
			ng/g FW																12-OH-JA	12-hydroxyjasmonic acid	No; JA catabolite
	Experiment	Treatment	ABA	7-OH-ABA	ABA-GE	PA	DPA	cis-OPDA	OPC-4	JA	12-OH-JA	DHJA	JA-Ile	MeJA	IAA	SA	SAG		7-OH-ABA	7′-hydroxy ABA (syn: Nigellic acid)	No; ABA catabolite
	1	Control-expt 1	1.25532					2448.81	24.1915	13.2447	168.064	0.765957	1	0	8.35106	272.968	5405.64		ABA	Abscisic acid	Yes
	1	Control-expt 1	1.30275					3031.39	16.7523	20.578	138.459	0.917431	2.83486	0	5.88991	331.853	13747.8		ABA-GE	(+)-Abscisic acid D-glucopyranosyl ester	No; ABA catabolite
	1	Control-expt 1	2.13889					2551.55	19.4537	19.713	147.435	0.759259	2.41667	0	4.75926	488.398	41613.3		cis-OPDA	12-oxophytodienoic acid	JA precursor; can promote stomatal closure
	1	L-gal-expt1	1.58654					3068.86	16.0481	7.58654	207.279	0.894231	0.644231	0	6.08654	245.654	8415.46		DHJA	9,10-dihydro-jasmonic acid	No ; JA catabolite
	1	L-gal-expt1	0.943925					1829.51	25.9813	14.3271	115.897	1.04673	3.62617	0	6.20561	194.393	10733.7		DPA	dihydro-phaseic acid	Yes; ABA catabolite
	1	L-gal-expt1	1.93458					2248.92	40.5047	19.1869	201.682	1.3271	2.60748	0	4.59813	267.664	39436.9		IAA	Indole-3-acetic acid	Yes; main auxin in higher plants
	2	Control 2-expt 2	4.01869					3930.95	29.4019	25.0841	112.28	1.52336	7.42991	0	3.91589	73.1869	923.579		JA	jasmonic acid	Some; JA-Ile precursor
	2	Control 2-expt 2	3.54206					1944.52	25.4673	14.6168	99.1121	1.71028	2.49533	0	4.96262	60.9907	716.963		JA-Ile	jasmonoyl-isoleucine	Yes; master regulator orchestrating most responses in angiosperms
	2	Control 2-expt 2	3.31915					2234.01	11.0213	13.1596	39.4149	1.34043	2.18085	0	4.88298	76.8511	929.223		MeJA	methyl-jasmonate	Yes; volatile compound by flowers and injured plant tissues
	2	L-galL-expt 2	5.76289					3997.35	26.8969	22.268	183.495	1.72165	2.07216	0	6.31959	73.0928	846.99		OPC-4	4-(3-oxo-2-(pent-2-enyl)cyclopentyl) butanoic acid	JA precursor
	2	L-galL-expt 2	4.87629					2434.94	27.6495	13.0825	89.7629	1.46392	4.41237	0	6.98969	75.9485	975.32		PA	phaseic acid	Yes; ABA catabolite
	2	L-galL-expt 2	6.07071					3043.46	32.0404	18.9293	46.2323	1.22222	2.87879	0	7.46465	73.697	920.758		SA	Salicylic acid	Yes
	3	Control-expt 3	1.96739	2.78707	3.74813	4.59277	5.00902	187.522	47.1848	22.7065	63.9457	0.902174	1.11957	0	6.08696	103.739	1907.88		SAG	SA O-β-glucoside	Inactive; storage form
	3	Control-expt 3	2.54128	2.35239	4.74533	4.73791	0	239.183	39.8899	19.211	107.908	0.788991	0.889908	0	5.91743	69.4495	1651.87
	3	Control-expt 3	2.02083	3.33868	4.48994	3.91236	0	157.865	18.8021	13.375	36.5417	0.90625	0.65625	0	5.70833	58.4167	1596.04
	3	Control-expt 3	2.54839	3.44637	3.70782	4.54339	7.92825	186.763	33.7634	23.0538	64.172	0.913978	0.935484	0	5.74194	57.6882	1616.9
	3	L-galL-expt 3	12.3113	4.23319	10.5725	32.3324	9.12964	1009.06	55.4057	38.9906	92.0472	0.688679	3.53774	0	5.4434	82.2358	1805.65
	3	L-galL-expt 3
	3	L-galL-expt 3	9.99074	4.74834	7.98212	27.3865	6.40041	261.444	111.343	107.926	288.704	0.833333	13.3519	0	9.37963	64.5833	1023.51
	3	L-galL-expt 3	6.70652	4.1806	7.49625	20.9226	7.01262	295.315	169.87	178.043	384.967	0.73913	22.6739	0	11.5543	108.446	1782.03
	3	AsA-expt 3	4.88889	5.18001	5.22466	11.3814	4.65484	203.061	59.1515	75.3434	258.212	0.666667	21.4848	0	8.52525	75.1414	2007.03
	3	AsA-expt 3	8.00935	5.99089	6.44538	12.7243	0	169.776	79.0093	124.776	288.925	0.757009	44.8411	0	8.71963	54.9252	1438.25
	3	AsA-expt 3	8.08696	6.2709	7.49625	15.3092	4.00721	263.63	48.8804	43.7609	128.011	0.782609	13.3261	0	14.5	78.913	1346.54
	3	AsA-expt 3	15.6273	5.24476	9.40439	23.901	14.6628	288.182	54.5636	33.1727	79.9273	0.790909	7.37273	0	15.3909	50.6091	1728.8
	Limit of detection (LOD) at 5x signal/noise=		ABA	7-OH-ABA	ABA-GE	PA	DPA	cis-OPDA	OPC-4	JA	12-OH-JA	DHJA	JA-Ile	MeJA	IAA	SA	SAG
		expts 1 & 2	0.142217					11.0865	5.02892	1.62602	6.09756	0.567215	0.226886	19.5122	2.21729	0.641849	0.641849
		expt 3	0.890948	4.99199	4.67066	5.67187	6.96499	8.3612	42.4592	2.36295	3.27397	0.329381	0.215666	21.7391	1.30435	3.39674	0.862664
	T-statistic	L-gal-expt1	0.373525	n/a	n/a	n/a	n/a	0.315764	0.237943	0.0750718	0.210248	0.100433	0.296462	n/a	0.234264	0.0743754	0.368397
		L-galL-expt 2	0.0219421	n/a	n/a	n/a	n/a	0.0842887	0.219243	0.437932	0.225192	0.357822	0.361894	n/a	0.00242806	0.27888	0.314439
		L-galL-expt 3	0.0266358	0.0177175	0.0238272	0.0104733	0.138341	0.142695	0.0850648	0.0790214	0.0757734	0.0334918	0.0793474	n/a	0.130414	0.315659	0.256659
		AsA-expt 3	0.0253313	0.00316049	0.027424	0.013829	0.11173	0.211849	0.0112047	0.0472119	0.0315275	0.0269363	0.0423107	n/a	0.0268158	0.261913	0.28227
	Mean fold-change (treatment/ control)	L-gal-expt1	0.950624	n/a	n/a	n/a	n/a	0.889879	1.36651	0.767723	1.15618	1.33792	1.10019	n/a	0.888951	0.647363	0.964114
		L-galL-expt 2	1.53585	n/a	n/a	n/a	n/a	1.16848	1.3141	1.02685	1.27385	0.963647	0.773439	n/a	1.50957	1.05549	1.06744
		L-galL-expt 3	4.26069	1.47172	2.08101	6.04517	2.32328	2.70668	3.21414	5.53032	3.7457	0.858593	14.6482	n/a	1.49948	1.1765	0.9078
		AsA-expt 3	4.03314	1.90252	1.71172	3.55979	1.80292	1.19877	1.7302	3.53626	2.77023	0.853563	24.1654	n/a	2.00966	0.89732	0.962781
