# Supplementary material for: Elevating Ascorbate in Arabidopsis Stimulates the Production of Abscisic Acid, Phaseic Acid, and to a Lesser Extent Auxin (IAA) and Jasmonates, Resulting in Increased Expression of DHAR1 and Multiple Transcription Factors Associated with Abiotic Stress Tolerance
Source: Int J Mol Sci. 2021 Jun 23;22(13):6743. doi: 10.3390/ijms22136743 (PMC8269344; doi:10.3390/ijms22136743)
Supplement: Supplementary file 1 [file ijms-22-06743-s001.zip › Supplementary table S3.xlsx]

## Sheet: Sheet1
		Table S3: MRM transitions used for phytohormone analysis. Q1 and Q3 transitions, retention time (RT), declustering potential (DP), entrance potential (EP), collision energy (CE) and collision cell exit potential (CXP) for each of the phytohormones analysed. The internal standard (IS) used for quantitation for each phytohormone is also given.
		Q1	Q3	RT (mins)	ID	DP	EP	CE	CXP	IS
		303	96.9	4.53	[2H4] SAG	-50	-10	-56.17	-8.59
		299.3	136.8	4.54	SAG	-60	-10	-20	-12	[2H4] SAG
		281.1	237.1	4.73	DPA	-60	-5	-15	-8	[2H6] ABA
		225.1	58.9	4.78	12-OH JA	-60	-10	-20	-7.85	[2H5] JA
		425.1	263	4.91	ABA-GE	-60	-10	-15	-10	[2H6] ABA
		279.1	139.1	4.98	PA	-60	-13.28	-16.16	-12.3	[2H6] ABA
		141.1	97	4.98	[2H4] SA	-40	-7.8	-40	-9.6
		136.9	93.001	4.99	SA	-40	-11	-25	-7	[2H4] SA
		182	136	4.99	[13C6] IAA	50	10	25	15
		176	130	4.99	IAA	50	10	25	15	[13C6] IAA
		279.1	151.1	5.01	7-OH-ABA	-60	-5	-15	-8	[2H6] ABA
		269	159	5.28	[2H6] ABA	-25	-10	-17	-15
		263.1	153	5.28	ABA	-60	-5	-15	-8	[2H6] ABA
		214	62.1	5.51	[2H5] JA	-60	-6	-24	-8.6	[2H5] JA
		209.1	59.1	5.52	JA	-60	-6	-24	-8.6	[2H5] JA
		211	59	5.71	DHJA	-100	-2.87	-20	-5	[2H5] JA
		332.2	139.9	5.83	[2H10] JA-Ile	-60	-10	-26.85	-12
		321.9	129.8	5.84	JA-Ile	-25	-10	-32	-15	[2H10] JA-Ile
		237.2	58.8	5.84	OPC-4	-25	-10	-23	-15	[2H5] JA
		230.2	153	6.1	[2H5] MeJA	50	4	16	8
		225.2	151.2	6.11	MeJA	50	4	16	8	[2H5] MeJA
		291	165	6.4	cis-OPDA	-48	-10	-26	-3	[2H5] JA
